# Supplementary material for: Measuring Motivations to Eat Palatable Foods: Adaptation and Psychometric Properties of the Italian Version of the Palatable Eating Motives Scale (PEMS-IT)
Source: Healthcare (Basel). 2024 Feb 29;12(5):574. doi: 10.3390/healthcare12050574 (PMC10930930; doi:10.3390/healthcare12050574)
Supplement: Supplementary file 1 [file healthcare-12-00574-s001.zip]

Archive with 1 entries (1 files):
- healthcare-2846253-supplementary.pdf
